# Supplementary material for: Deep learning analysis of epicardial adipose tissue to predict cardiovascular risk in heavy smokers
Source: Commun Med (Lond). 2024 Mar 13;4:44. doi: 10.1038/s43856-024-00475-1 (PMC10937640; doi:10.1038/s43856-024-00475-1)
Supplement: Supplementary file 4 — Supplementary Data 1 [file 43856_2024_475_MOESM4_ESM.xlsx]

## Sheet: Sheet1
Supplementary Data 1. EAT volume and density across clinical characteristics
	N(%)	EAT volume –cm3/m2	P	EAT density –HU	P
Age categories –years			<0.001		<0.001
<60	10,290 (42.7)	66.5 ± 23.1		-77.2 ± 5.1
60–64	7,371 (30.6)	70.3 ± 24.0		-77.7 ± 5.2
65–69	4,305 (17.9)	75.3 ± 26.0		-78.3 ± 5.2
70+	2,124 (8.8)	78.5 ± 26.9		-78.8 ± 5.4
Sex			<0.001		<0.001
Male	14,204 (59.0)	73.5 ± 25.0		-78.0 ± 5.2
Female	9,886 (41.0)	65.7 ± 23.2		-77.2 ± 5.1
Race			<0.001		<0.001
Caucasian	21,950 (91.1)	71.1 ± 24.4		-77.7 ± 5.1
African American	1,050 (4.4)	51.2 ± 20.6		-74.0 ± 4.8
Asian	524 (2.2)	73.5 ± 24.1		-80.2 ± 4.8
Other/Unknown	566 (2.4)	73.5 ± 25.1		-79.1 ± 5.1
Ethnicity			0.007		<0.001
Hispanic/Latinx	429 (1.8)	73.8 ± 24.3		-78.9 ± 5.0
Non-Hispanic/Latinx	23,559 (97.8)	70.3 ± 24.6		-77.6 ± 5.2
Other/Unknown	102 (0.4)	70.4 ± 27.6		-77.1 ± 6.2
BMI categories –kg/m2			<0.001		<0.001
<25	7,010 (29.2)	60.2 ± 22.8		-75.6 ± 5.2
25–29.9	10,195 (42.5)	71.0 ± 22.3		-78.0 ± 4.9
30–34.9	4,782 (19.9)	78.3 ± 24.9		-79.2 ± 4.9
≥35	2,021 (8.4)	83.0 ± 26.9		-79.8 ± 4.8
Smoking			<0.001		<0.001
Former	12,518 (52.0)	72.2 ± 24.4		-78.2 ± 5.1
Current	11,572 (48.0)	68.2 ± 24.6		-77.0 ± 5.2
Pack years categories			<0.001		<0.001
<50	12,648 (52.5)	67.3 ± 23.3		-77.3 ± 5.1
50–69	6,059 (25.2)	71.2 ± 24.8		-77.8 ± 5.2
70–89	3,158 (13.1)	74.2 ± 25.1		-78.2 ± 5.2
≥90	2,225 (9.2)	79.6 ± 27.1		-78.9 ± 5.1
Hx of heart disease or MI			<0.001		<0.001
Yes	3,095 (12.9)	77.7 ± 25.6		-78.8 ± 5.1
No	20,933 (87.0)	69.2 ± 24.2		-77.5 ± 5.2
Hx of stroke			<0.001		<0.001
Yes	660 (2.7)	76.5 ± 26.9		-78.3 ± 5.2
No	23,405 (97.3)	70.1 ± 24.5		-77.6 ± 5.2
Diabetes mellitus			<0.001		<0.001
Yes	2,326 (9.7)	79.6 ± 26.6		-78.9 ± 5.2
No	21,739 (90.3)	69.3 ± 24.2		-77.5 ± 5.2
Hypertension			<0.001		<0.001
Yes	8,462 (35.2)	75.3 ± 25.8		-78.4 ± 5.2
No	15,600 (64.8)	67.6 ± 23.5		-77.3 ± 5.1
Level of education			<0.001		0.002
High school graduate or below	7,025 (29.2)	71.3 ± 25.4		-77.8 ± 5.2
Post high school (excluding college)	3,389 (14.1)	71.2 ± 25.2		-77.7 ± 5.2
Some college or bachelor’s degree	9,715 (40.3)	70.0 ± 24.1		-77.6 ± 5.2
Graduate school	3,479 (14.4)	68.7 ± 23.7		-77.5 ± 5.2
Other/unknown	482 (2.0)	68.4 ± 24.9		-77.3 ± 5.2
CAC categories*			<0.001		<0.001
0	3,355 (24.0)	66.3 ± 23.6		-77.0 ± 5.2
1–100	4,427 (31.7)	67.9 ± 23.5		-77.3 ± 5.1
101–300	2,205 (15.8)	71.8 ± 24.5		-77.7 ± 5.2
>300	3,979 (28.5)	75.5 ± 25.9		-78.4 ± 5.1
EAT volume and density were closely related to participants' demographics, clinical cahraceristics, and CAC score. *CAC score was available in a subgroup of 13,966 participants. BMI = body mass index, CAC = coronary artery calcium, EAT = epicardial adipose tissue, HU = Hounsfield Units, MI = myocardial infarction.
