# Supplementary material for: Deep learning analysis of epicardial adipose tissue to predict cardiovascular risk in heavy smokers
Source: Commun Med (Lond). 2024 Mar 13;4:44. doi: 10.1038/s43856-024-00475-1 (PMC10937640; doi:10.1038/s43856-024-00475-1)
Supplement: Supplementary file 5 — Supplementary Data 2 [file 43856_2024_475_MOESM5_ESM.csv]

pid	eat_dens_HU	eat_ivol_cm3m2	eat_ivol_qrt	eat_dens_qrt
217088	-84.623947	57.606606	2	1
104352	-81.57843	80.138245	3	1
128962	-83.155174	96.756363	4	1
119783	-81.222374	78.558113	3	1
132661	-81.947495	58.046383	2	1
215862	-85.308434	121.73396	4	1
109607	-83.572197	125.30235	4	1
102095	-82.817871	110.11822	4	1
210071	-82.598328	77.730804	3	1
101548	-84.543686	93.030151	4	1
130121	-91.602211	104.97859	4	1
207277	-82.170319	83.120201	3	1
111765	-85.35334	79.484222	3	1
210859	-83.745537	63.122829	2	1
215947	-84.375648	131.43199	4	1
205889	-83.696785	78.665688	3	1
116360	-87.320839	100.90277	4	1
103981	-81.265358	81.703278	3	1
117358	-82.673775	94.194794	4	1
127508	-95.302055	95.378464	4	1
118937	-81.779846	83.240211	3	1
200027	-84.131813	98.576073	4	1
207833	-84.917908	91.271935	4	1
216006	-82.264503	64.364113	2	1
210160	-85.342476	103.21378	4	1
102818	-89.529076	119.21906	4	1
206750	-81.333176	78.82708	3	1
130044	-85.246819	86.58609	4	1
204190	-85.441551	107.12022	4	1
125585	-81.898766	102.00478	4	1
122866	-81.823479	97.842339	4	1
212189	-91.094849	225.07399	4	1
105089	-83.42643	99.996658	4	1
206092	-85.200432	97.487854	4	1
206631	-86.762497	148.25082	4	1
205610	-84.264	89.969559	4	1
106605	-82.433601	92.72113	4	1
125641	-85.615929	140.32124	4	1
124693	-86.645386	123.95065	4	1
200029	-87.151146	95.065414	4	1
122646	-81.813995	94.452026	4	1
109404	-83.322189	108.21807	4	1
123261	-82.164948	73.355278	3	1
104305	-82.059349	77.984612	3	1
204548	-82.403908	66.94548	2	1
209810	-84.403336	65.591949	2	1
118625	-81.525299	70.668785	3	1
214410	-85.109695	88.664139	4	1
125328	-87.349899	85.868958	4	1
129733	-85.363449	123.5563	4	1
118722	-85.965385	87.093842	4	1
104623	-90.050964	100.61648	4	1
103133	-84.069931	95.539047	4	1
201531	-82.854431	86.15168	4	1
109548	-82.60479	76.598343	3	1
200392	-85.713699	92.296043	4	1
129407	-83.471741	86.659805	4	1
104128	-84.529037	105.80135	4	1
132811	-81.906914	92.445511	4	1
204805	-83.108681	87.159706	4	1
113181	-86.567818	95.390594	4	1
119404	-83.381241	107.06133	4	1
125452	-83.369797	149.23964	4	1
206057	-81.688744	90.183662	4	1
106859	-86.961197	87.277145	4	1
128291	-83.298645	111.63698	4	1
101680	-88.298126	167.95267	4	1
119374	-83.986671	81.234955	3	1
214731	-85.433823	83.519341	3	1
102143	-90.174614	126.41215	4	1
129034	-83.976997	113.28809	4	1
202392	-98.295212	125.41759	4	1
216160	-82.947083	66.31665	2	1
132125	-81.927315	98.833366	4	1
116190	-86.163368	109.12613	4	1
211883	-83.679565	115.99365	4	1
131734	-86.965828	72.676224	3	1
126701	-81.710182	82.408165	3	1
207325	-93.998856	164.95683	4	1
128421	-84.908058	87.701637	4	1
132074	-85.085556	128.74208	4	1
203293	-83.059418	77.100807	3	1
216229	-82.586746	125.16203	4	1
126804	-82.830132	87.605141	4	1
121773	-84.045174	81.612129	3	1
217320	-91.13443	125.3191	4	1
119239	-81.351814	66.451553	2	1
211888	-81.878082	59.006886	2	1
215359	-81.392105	99.832268	4	1
131476	-86.340256	131.27864	4	1
117559	-84.322472	90.19371	4	1
105732	-83.46347	56.738297	2	1
203579	-84.337021	87.629433	4	1
127615	-86.978493	110.58207	4	1
107116	-87.104637	115.33527	4	1
106554	-84.553291	139.26019	4	1
109962	-83.124275	85.722137	4	1
206040	-89.513626	105.1348	4	1
206488	-82.342003	87.430115	4	1
205979	-83.187462	79.902977	3	1
215219	-87.195404	118.70935	4	1
130874	-85.005363	119.69839	4	1
123907	-82.013687	95.104736	4	1
209940	-82.788567	87.798676	4	1
120884	-85.661919	126.03518	4	1
127764	-85.621071	107.63101	4	1
108271	-84.017593	78.136757	3	1
129968	-81.206444	61.021782	2	1
119650	-86.771866	112.38475	4	1
217053	-89.581375	90.897552	4	1
101804	-84.027954	93.158691	4	1
125379	-83.595406	128.51572	4	1
106510	-85.078613	74.703911	3	1
210750	-83.299988	55.443642	2	1
202473	-82.406174	90.436966	4	1
105524	-82.72879	116.48199	4	1
103907	-82.997818	56.259296	2	1
106188	-85.317879	104.87825	4	1
105560	-86.667046	75.334763	3	1
134164	-83.058914	95.802849	4	1
123679	-82.008499	106.44247	4	1
128100	-81.387512	75.7593	3	1
217465	-83.237	59.899258	2	1
122814	-85.327637	86.014557	4	1
125145	-86.891396	74.255348	3	1
107308	-83.202927	96.62487	4	1
125560	-82.745239	75.369347	3	1
211281	-81.999619	87.672974	4	1
102913	-86.778763	88.98658	4	1
108277	-87.157333	117.38618	4	1
205777	-81.949234	85.204041	4	1
116339	-81.841591	69.228874	3	1
117230	-87.760902	130.47713	4	1
204718	-81.776855	83.933632	3	1
211891	-82.370506	97.429733	4	1
208004	-83.664017	120.33436	4	1
201931	-85.622978	121.06598	4	1
123275	-82.833405	149.53314	4	1
214550	-82.319252	96.894958	4	1
118412	-86.729622	105.22381	4	1
110181	-82.668533	107.34501	4	1
208646	-81.399414	56.948509	2	1
132138	-84.69519	65.200951	2	1
200659	-83.455986	106.8498	4	1
203825	-83.137566	150.73299	4	1
214454	-84.607697	76.965996	3	1
117781	-83.296303	98.965034	4	1
107218	-82.045364	82.869362	3	1
204721	-87.436646	97.655464	4	1
107910	-83.372658	98.964378	4	1
106123	-83.695816	78.155807	3	1
211188	-84.27607	100.41786	4	1
128625	-82.670677	89.007072	4	1
130887	-84.171638	87.092422	4	1
110368	-85.142181	49.132095	1	1
208074	-81.318878	102.09436	4	1
202197	-81.655296	88.37558	4	1
217209	-87.10762	90.402054	4	1
123137	-87.600296	101.77624	4	1
216656	-83.688354	122.56131	4	1
213807	-90.698624	90.256935	4	1
213101	-81.766884	81.364098	3	1
216903	-81.323265	80.053459	3	1
207861	-85.239326	70.122917	3	1
217436	-84.649414	99.386543	4	1
209335	-85.866707	111.70502	4	1
102878	-81.530022			1
217756	-84.620392	77.860596	3	1
201006	-84.512238	117.91541	4	1
106083	-81.726425	69.889458	3	1
117078	-82.518829	73.63179	3	1
105327	-81.90892	127.71772	4	1
128025	-85.841125	84.010567	3	1
114873	-83.386421	98.061043	4	1
110688	-81.733017	103.10247	4	1
216362	-83.679161	59.606937	2	1
204837	-83.925316	67.629784	3	1
115838	-85.11998	115.78056	4	1
110765	-87.079727	119.79529	4	1
211486	-84.371002	104.92309	4	1
108223	-84.897919	78.036041	3	1
129490	-83.068657	106.74544	4	1
127932	-82.465164	96.677109	4	1
208225	-84.703888	78.543373	3	1
204567	-81.403419	101.63181	4	1
212496	-82.397522	80.268089	3	1
100290	-81.193764	66.764938	2	1
201228	-82.033585	79.324638	3	1
100718	-89.123802	118.45798	4	1
215336	-83.089966	58.537903	2	1
115316	-82.588539	96.768486	4	1
115830	-81.554283	80.796074	3	1
109912	-91.984245	111.38634	4	1
132938	-88.045937	147.30861	4	1
212218	-88.318024	111.02579	4	1
207404	-87.000656	114.22703	4	1
119902	-87.062729	81.862068	3	1
206002	-87.097549	130.85167	4	1
106540	-85.288414	77.163864	3	1
124637	-82.51931	119.73893	4	1
201624	-89.361092	110.59944	4	1
111835	-81.574509	74.859901	3	1
204557	-81.582085	75.693787	3	1
200207	-87.041412	105.66229	4	1
104038	-81.712952	78.804115	3	1
103734	-83.416229	81.10157	3	1
112060	-87.334152	96.678619	4	1
109787	-83.574432	76.221977	3	1
123690	-83.727852	134.45441	4	1
107248	-88.449783	115.34177	4	1
128148	-87.297935	92.823624	4	1
200561	-81.805161	66.739349	2	1
125647	-81.341637	90.378197	4	1
218178	-87.720901	87.943886	4	1
204385	-87.596565	95.83886	4	1
100470	-81.227615	80.373207	3	1
201911	-83.627052	104.3672	4	1
117976	-84.066093	83.672523	3	1
201250	-81.474617	95.876328	4	1
115456	-87.450676	100.17439	4	1
115106	-90.531723	137.62495	4	1
215089	-81.691185	76.929871	3	1
102578	-83.575005	84.216187	3	1
117708	-83.057869	96.809662	4	1
117872	-88.698318	116.21885	4	1
111221	-84.657867	86.532799	4	1
102334	-81.247459	49.522167	1	1
133950	-82.405098	91.065125	4	1
104915	-84.49469	127.18748	4	1
217509	-83.243088	65.105003	2	1
132514	-87.214783	85.891014	4	1
109968	-86.365013	65.293243	2	1
111028	-88.791557	117.87418	4	1
215389	-82.151413	65.199852	2	1
129942	-83.470207	72.930428	3	1
119476	-87.854103	119.59466	4	1
114912	-82.975586	72.647522	3	1
205813	-83.641914	148.01178	4	1
102618	-82.924797	100.06293	4	1
120099	-89.352547	123.20664	4	1
105103	-81.344765	84.669235	3	1
124988	-84.791695	124.32839	4	1
115862	-81.756897	53.355476	2	1
212791	-82.832436	87.363808	4	1
110935	-83.335678	67.251595	2	1
122157	-82.150703	96.628258	4	1
126999	-85.799652	105.7238	4	1
131329	-83.23465	104.90947	4	1
123816	-87.754936	120.34148	4	1
129759	-89.726997	123.66019	4	1
210838	-85.488197	97.563965	4	1
102161	-82.793327	128.13069	4	1
114500	-85.211174	94.718613	4	1
131570	-81.609848	80.779236	3	1
104498	-81.971382	73.052345	3	1
211604	-81.825829	78.013809	3	1
125354	-81.925919	73.623512	3	1
205442	-84.815056	117.38739	4	1
103685	-84.666	95.895973	4	1
211539	-84.768921	81.710396	3	1
122873	-88.360069	92.655197	4	1
128708	-85.126343	80.214851	3	1
114118	-92.265869	151.7915	4	1
200613	-82.690781	104.84309	4	1
205406	-83.10878	110.05341	4	1
118333	-83.897942	121.06319	4	1
108834	-83.973663	78.08284	3	1
134190	-86.589172	103.72226	4	1
207206	-83.555992	83.163719	3	1
106286	-87.75985	109.91229	4	1
207657	-81.815147	99.740738	4	1
129691	-87.664764	125.78465	4	1
212276	-84.462242	76.075523	3	1
201201	-84.062126	102.06938	4	1
216948	-85.952026	96.526909	4	1
100748	-85.799294	83.869667	3	1
111838	-87.454018	108.41266	4	1
213488	-83.284081	78.422974	3	1
103038	-82.322868	58.544945	2	1
216448	-81.645493	104.69873	4	1
110537	-83.145142	80.305511	3	1
116289	-83.230843	67.704079	3	1
204625	-89.978989	105.70541	4	1
132243	-85.465767	88.284195	4	1
200272	-85.924431	106.03856	4	1
214341	-81.805351	65.273285	2	1
108448	-86.705894	145.69777	4	1
203404	-84.41951	91.44886	4	1
123378	-88.501549	98.34626	4	1
132941	-81.507065	84.705429	3	1
207391	-82.441711	96.850479	4	1
108936	-81.82769	63.329163	2	1
200952	-87.059395	76.298485	3	1
121048	-83.277733	98.897614	4	1
217349	-85.757156	62.792973	2	1
127277	-89.159439	125.09561	4	1
208237	-85.411484	115.68289	4	1
118224	-86.173714	114.96405	4	1
116691	-84.710358	79.503136	3	1
118848	-82.300804	96.38163	4	1
206543	-82.843025	84.936111	4	1
104888	-83.888878	69.912231	3	1
126085	-86.070297	85.373222	4	1
200570	-83.733498	89.793182	4	1
111745	-82.778267	52.644642	1	1
206855	-86.225273	93.734047	4	1
204328	-90.134872	72.851784	3	1
202659	-82.378769	91.420097	4	1
100628	-86.92469	100.14055	4	1
108039	-85.617699	75.256966	3	1
133570	-82.320518	86.665657	4	1
111658	-82.399094	86.941628	4	1
113613	-85.760498	91.742928	4	1
117364	-83.55677	90.604874	4	1
120975	-82.34037	85.03511	4	1
217207	-87.264297	134.41206	4	1
125609	-85.066605	87.655548	4	1
129741	-82.673012	82.8424	3	1
133587	-81.672333	73.913895	3	1
128414	-85.145042	104.68285	4	1
121130	-81.43	108.55996	4	1
115214	-85.974831	92.904839	4	1
216988	-87.557205	80.056999	3	1
130467	-86.623772	116.22919	4	1
107933	-83.050392	85.883835	4	1
109448	-85.705528	93.984711	4	1
127881	-87.175903	105.399	4	1
117296	-81.967216	88.304482	4	1
218197	-82.215141	104.15534	4	1
204229	-82.418938	84.072678	3	1
111090	-87.619469	88.291496	4	1
213660	-85.073547	66.970024	2	1
104284	-82.130272	77.979561	3	1
212737	-81.657692	60.471119	2	1
128018	-86.225632	148.89067	4	1
126107	-81.240501	70.949158	3	1
115713	-85.556381	97.224182	4	1
134584	-82.699638	81.791985	3	1
213782	-81.527489	125.42571	4	1
115343	-85.20623	85.960205	4	1
106657	-86.995956	119.0179	4	1
115585	-84.803284	90.313919	4	1
118764	-85.110786	86.300629	4	1
108757	-82.260117	75.64489	3	1
113856	-83.948112	87.944229	4	1
204377	-86.291603	110.79503	4	1
203613	-88.124573	147.23607	4	1
212992	-87.845337	125.20282	4	1
120726	-84.368492	89.798592	4	1
211174	-81.495804	79.650253	3	1
117923	-82.97406	104.45953	4	1
122067	-81.267647	63.02956	2	1
104599	-86.539261	121.92719	4	1
100160	-81.776497	72.912392	3	1
130262	-88.409973	118.58104	4	1
118852	-84.201202	77.979652	3	1
213141	-84.196251	97.127037	4	1
132835	-85.716759	95.999245	4	1
130052	-81.371628	81.372795	3	1
107764	-81.578072	72.204803	3	1
217676	-85.119774	74.080643	3	1
125701	-84.560555	109.8588	4	1
109001	-89.032257	115.49281	4	1
202512	-82.481255	95.841957	4	1
216488	-90.962349	75.461411	3	1
208140	-81.8853	76.674919	3	1
212621	-89.787903	128.44928	4	1
105341	-83.135963	86.497345	4	1
114685	-85.930534	102.95152	4	1
214169	-85.768005	84.017792	3	1
215885	-82.975121	96.858849	4	1
206251	-88.254288	111.48203	4	1
118874	-81.951729	84.678841	3	1
122719	-82.32238	77.172951	3	1
217505	-83.517479	76.303131	3	1
211180	-84.365852	102.36843	4	1
112803	-84.670731	105.09062	4	1
218409	-83.464821	158.80762	4	1
211107	-89.96727	107.13286	4	1
213292	-82.230148	54.247768	2	1
125754	-84.867821	140.70631	4	1
218296	-86.250328	100.68423	4	1
207335	-84.2714	105.12707	4	1
216221	-85.972801	94.106644	4	1
201180	-81.394669	59.433372	2	1
104521	-84.943611	87.657669	4	1
208622	-84.91246	89.630295	4	1
106012	-90.439133	157.23145	4	1
212614	-81.570747	61.259106	2	1
104392	-81.880089	64.123077	2	1
103797	-82.582092	77.742218	3	1
107268	-91.725449	131.39536	4	1
131626	-82.935623	68.558136	3	1
207741	-86.366165	112.53252	4	1
114915	-84.943672	110.83468	4	1
100443	-82.526962	80.08036	3	1
100626	-84.248009	88.200089	4	1
100471	-87.521088	94.320747	4	1
204509	-83.5457	138.67316	4	1
207917	-82.153526	81.083328	3	1
107222	-85.232788	84.661591	3	1
118804	-81.470039	89.430847	4	1
215489	-83.226784	98.617805	4	1
213691	-82.001709	68.419739	3	1
124942	-82.914307	101.67486	4	1
119703	-86.575218	94.891212	4	1
116072	-83.037117	93.821846	4	1
132622	-86.960182	123.60056	4	1
102118	-86.015823	95.057472	4	1
101444	-82.333076	117.30587	4	1
217264	-84.954987	84.247726	3	1
218216	-82.99736	100.9446	4	1
103093	-87.718636	99.122223	4	1
119199	-85.126534	66.612556	2	1
114114	-82.544312	98.130188	4	1
110724	-84.450623	100.18517	4	1
105304	-83.173843	78.058151	3	1
128633	-84.474457	66.719528	2	1
130825	-81.756676	84.612122	3	1
106779	-81.526245	75.818977	3	1
115245	-82.909744	69.471741	3	1
129054	-84.782471	95.025429	4	1
218529	-84.425659	93.318428	4	1
200641	-81.591156	78.961014	3	1
121292	-82.664436	82.512222	3	1
208864	-85.624084	84.81514	4	1
134391	-81.778564	90.427338	4	1
215409	-81.379272	62.423592	2	1
112065	-81.390991	106.33809	4	1
131305	-82.982758	115.18079	4	1
200021	-84.335739	77.882294	3	1
213215	-88.833641	118.34879	4	1
204170	-91.427475	142.54257	4	1
208721	-86.086937	101.50027	4	1
217433	-85.913086	106.48125	4	1
121696	-84.057739	85.454674	4	1
133655	-84.656487	73.15049	3	1
127658	-87.132835	76.222603	3	1
204672	-81.291695	95.599289	4	1
133843	-83.803535	77.857155	3	1
133700	-84.196632	119.46844	4	1
212914	-98.700073	125.12442	4	1
133176	-86.055641	97.918716	4	1
210751	-82.452675	119.63454	4	1
204623	-81.375443	82.07634	3	1
216321	-87.521584	94.541695	4	1
128088	-84.670288	146.07695	4	1
212375	-82.417793	102.62612	4	1
129499	-87.649269	82.649231	3	1
201853	-83.648109	63.46925	2	1
116257	-82.438431	67.101074	2	1
109472	-84.607712	102.66122	4	1
216164	-84.088676	67.489471	3	1
203542	-83.585396	83.5662	3	1
113068	-89.806778	113.32064	4	1
209355	-82.292816	100.55724	4	1
132491	-82.146049	77.927841	3	1
119454	-82.891586	129.2399	4	1
128648	-82.507286	81.89135	3	1
204503	-91.03067	101.77576	4	1
106133	-92.462074	125.47933	4	1
202977	-81.558296	154.87416	4	1
103580	-83.996178	119.13934	4	1
115051	-84.680473	77.467697	3	1
114324	-82.0588	81.529816	3	1
209218	-81.726357	65.453033	2	1
212765	-83.896851	88.556816	4	1
127202	-81.776314	85.95462	4	1
125567	-81.297592	83.224213	3	1
211932	-84.05867	131.81165	4	1
101932	-86.711395	104.18415	4	1
100494	-83.473282	107.58158	4	1
117919	-88.356369	127.04288	4	1
132327	-81.35569	98.275597	4	1
119805	-86.588257	138.62582	4	1
208233	-81.699898	73.833817	3	1
114533	-81.303268	85.468552	4	1
128884	-89.593079	101.13172	4	1
124867	-83.558556	80.392967	3	1
126559	-82.206779	114.16129	4	1
202963	-86.411407	124.37893	4	1
102236	-81.280197	88.665901	4	1
206010	-84.150436	108.68997	4	1
119483	-85.608253	111.18385	4	1
217148	-81.57579	142.85979	4	1
112759	-83.464172	103.93522	4	1
200920	-81.53952	86.914551	4	1
207241	-81.819679	71.483406	3	1
203133	-81.698555	125.19868	4	1
133945	-85.561638	127.69395	4	1
122745	-83.553474	69.912743	3	1
218308	-82.351418	67.850616	3	1
111358	-82.59729	88.476913	4	1
111210	-83.223572	88.479782	4	1
213608	-87.964226	84.332535	3	1
105881	-81.502411	66.172966	2	1
122837	-87.567207	86.929024	4	1
110676	-82.458717	86.801125	4	1
113966	-88.727928	126.39381	4	1
133927	-81.478897	73.276711	3	1
118946	-81.529663	67.213196	2	1
126975	-92.170143	122.63462	4	1
124692	-83.070755	77.735275	3	1
119229	-85.809509	96.71904	4	1
131525	-84.571404	77.598351	3	1
109710	-82.398239	60.752205	2	1
133158	-86.709557	133.68016	4	1
205812	-84.072128	86.37381	4	1
125611	-81.346603	93.571548	4	1
121377	-81.724228	91.873802	4	1
107743	-82.280525	66.429062	2	1
130764	-87.195618	106.07025	4	1
110745	-84.156212	98.354591	4	1
116550	-87.397835	160.11566	4	1
108100	-87.693764	146.17465	4	1
103620	-81.505638	54.384445	2	1
112856	-81.355766	88.443611	4	1
206692	-89.59417	106.38858	4	1
123509	-82.934647	89.104141	4	1
121041	-86.83728	83.114983	3	1
112639	-82.096359	94.362846	4	1
117482	-81.858521	79.89946	3	1
205557	-81.732155	102.79143	4	1
123159	-84.170723	87.175972	4	1
214069	-81.758141	73.242233	3	1
123427	-85.468216	144.41846	4	1
121649	-83.302544	84.263237	3	1
117499	-85.708794	83.667	3	1
112309	-85.650131	107.2576	4	1
213025	-85.776138	87.567604	4	1
201240	-84.294418	78.221542	3	1
121513	-81.692986	84.209663	3	1
130331	-86.545486	109.11693	4	1
100515	-84.031357	92.533287	4	1
213844	-82.774414	102.02679	4	1
201735	-84.452965	77.368835	3	1
111533	-82.330414	105.26028	4	1
107017	-84.556786	70.606056	3	1
117749	-83.02919	92.254326	4	1
123204	-81.582451	65.158463	2	1
118744	-81.408287	33.762119	1	1
105537	-88.95002	165.23578	4	1
125346	-84.637718	118.31947	4	1
122869	-85.154823	116.61233	4	1
124014	-84.888306	85.311089	4	1
130106	-85.589447	112.46548	4	1
211773	-89.589119	78.289574	3	1
206712	-83.415527	92.727989	4	1
109380	-81.789246	60.071777	2	1
211561	-82.334625	59.790417	2	1
102661	-81.65004	88.071693	4	1
218794	-81.673813	105.54505	4	1
126703	-81.627396	96.50248	4	1
107911	-82.35569	111.45882	4	1
209132	-81.888451	116.0209	4	1
112262	-82.519768	93.009743	4	1
202167	-85.076256	109.97537	4	1
121248	-83.208145	64.286118	2	1
104584	-82.497604	72.442673	3	1
123513	-83.518166	77.61068	3	1
121683	-84.939156	117.40505	4	1
123191	-82.599464	98.850174	4	1
102275	-85.490311	158.61516	4	1
117142	-81.768799	69.239189	3	1
131101	-81.292397	87.228958	4	1
211881	-85.750526	108.0336	4	1
102532	-82.14695	59.617622	2	1
124854	-83.09259	79.572052	3	1
216345	-82.759377	72.313049	3	1
207893	-81.272987	81.161652	3	1
217638	-87.80648	114.67651	4	1
100456	-87.847099	130.24702	4	1
103079	-81.419014	80.499763	3	1
204008	-83.354836	88.47789	4	1
215755	-88.454788	116.04102	4	1
213867	-90.427116	92.155014	4	1
132977	-85.098915	80.499855	3	1
213463	-84.549568	98.914993	4	1
210835	-83.265846	90.757698	4	1
207015	-81.869354	76.592285	3	1
126680	-81.26432	76.779152	3	1
117992	-87.164375	121.73501	4	1
110020	-85.318924	83.306107	3	1
108586	-85.033043			1
109961	-84.513298	68.807358	3	1
121004	-85.922157	109.92637	4	1
204714	-81.472763	80.456627	3	1
202557	-91.271545	105.03533	4	1
203464	-81.670258	58.503315	2	1
201159	-83.0588	87.016983	4	1
134590	-83.090744	63.362896	2	1
111410	-84.317329	92.73185	4	1
117246	-82.489967	80.027817	3	1
213513	-83.766411	90.589706	4	1
200590	-84.879509	123.48749	4	1
107529	-82.627762	104.63787	4	1
117486	-82.545235	74.999992	3	1
134115	-86.517616	83.671654	3	1
204492	-81.533653	65.117966	2	1
133869	-82.939507	78.179192	3	1
119780	-82.24041	88.35376	4	1
124602	-85.311676	97.683495	4	1
109250	-82.033821	100.58022	4	1
116546	-81.757195	73.15126	3	1
112306	-87.119781	89.699661	4	1
131955	-83.248901	97.399979	4	1
214758	-89.443474	123.23479	4	1
125863	-82.316673	66.49987	2	1
114323	-84.494553	122.04728	4	1
210832	-86.05114	98.469208	4	1
106273	-83.483337	69.190315	3	1
201206	-93.187408	147.39722	4	1
123630	-86.486488	60.940628	2	1
204522	-89.808243	130.76102	4	1
105678	-88.29039	161.83168	4	1
125308	-82.060516	83.370995	3	1
112865	-82.82074	110.2393	4	1
204530	-88.236992	123.6777	4	1
132741	-82.769867	76.840378	3	1
202846	-82.735413	80.365807	3	1
200196	-83.716454	92.28138	4	1
210679	-86.745544	114.10703	4	1
114160	-84.072937	60.26136	2	1
121133	-89.104401	175.71513	4	1
109564	-81.398903	107.41343	4	1
123418	-82.136566	89.655533	4	1
127234	-81.448097	91.335114	4	1
200348	-81.431938	77.0131	3	1
200778	-81.731384	78.320259	3	1
213388	-84.819519	104.49398	4	1
212474	-85.95562	109.36148	4	1
127229	-83.219528	103.90192	4	1
130306	-84.875175	93.054024	4	1
103859	-82.196434	95.541786	4	1
101635	-82.186401	93.445183	4	1
112483	-81.777061	84.045731	3	1
133079	-81.82428	62.694565	2	1
215371	-85.549263	103.71063	4	1
106473	-84.208374	91.508438	4	1
118355	-84.629677	104.58322	4	1
108432	-81.473465	76.513054	3	1
133308	-81.829414	75.946617	3	1
124393	-84.300774	86.47747	4	1
124837	-84.03054	81.223732	3	1
120296	-81.672493	61.600681	2	1
120835	-86.073029	104.04795	4	1
129192	-84.711342	114.46805	4	1
200407	-81.820534	113.13885	4	1
101539	-88.377724	109.20369	4	1
131700	-81.968193	78.308197	3	1
108023	-85.348824	72.033218	3	1
129961	-82.995399	102.93243	4	1
129871	-81.393929	83.305656	3	1
125968	-83.53727	89.27301	4	1
103956	-85.741501	98.283958	4	1
218340	-85.524727	66.037521	2	1
216262	-84.613472	112.43042	4	1
133821	-81.426697	66.353745	2	1
202286	-84.93676	91.757439	4	1
121307	-85.970192	80.772552	3	1
116724	-88.903107	111.90819	4	1
208469	-84.654633	96.29837	4	1
119058	-84.254173	98.544449	4	1
132681	-83.844765	96.168274	4	1
107432	-83.938522	132.02466	4	1
119646	-81.367249	79.43277	3	1
128496	-83.08535	68.346634	3	1
214513	-84.488159	98.30162	4	1
200237	-90.120705	161.32854	4	1
120969	-87.45649	107.78982	4	1
114935	-83.853592	107.23526	4	1
107974	-82.102982	83.779106	3	1
203958	-87.253174	124.79613	4	1
133091	-83.476288	105.68245	4	1
204033	-83.431541	99.755066	4	1
213640	-84.643684	142.45827	4	1
201988	-82.127014	85.996361	4	1
205848	-85.316483	110.34031	4	1
200148	-84.430199	101.31672	4	1
101531	-89.060974	168.1649	4	1
114511	-83.495148	79.732079	3	1
102376	-87.049599	155.32657	4	1
215553	-85.19754	114.66055	4	1
107624	-83.302277	96.552956	4	1
131104	-89.568794	114.37256	4	1
218171	-81.24295	51.931152	1	1
217121	-86.800896	152.24495	4	1
133137	-83.767014	68.761276	3	1
202515	-94.509552	107.75065	4	1
209868	-84.493332	125.90843	4	1
127316	-81.438774	91.270233	4	1
107762	-82.192291	97.515472	4	1
107117	-82.089897	59.03912	2	1
125138	-85.200523	83.491631	3	1
203176	-85.610497	122.06774	4	1
218791	-85.357018	89.423363	4	1
109541	-83.581985	103.18295	4	1
133266	-89.711121	131.56255	4	1
115606	-83.831314	79.087776	3	1
214606	-83.194641	93.460739	4	1
114302	-86.264175	168.30501	4	1
105781	-81.619843	86.921509	4	1
106836	-82.344208	66.013893	2	1
102599	-83.752602	66.489403	2	1
123408	-81.213921	83.496468	3	1
112503	-82.303024	86.993523	4	1
126069	-84.997292	114.18052	4	1
209840	-81.586517	71.54744	3	1
212911	-84.301811	99.686424	4	1
118802	-82.838226	107.28046	4	1
101707	-85.528778	91.172142	4	1
101871	-85.347809	146.0743	4	1
211693	-84.004494	63.318901	2	1
100212	-81.256996	58.458614	2	1
125679	-84.510529	101.3289	4	1
116639	-81.362076	96.546104	4	1
113263	-85.330017	96.784538	4	1
127998	-82.549728	108.73984	4	1
119255	-85.877922	116.91871	4	1
211347	-85.267853	123.5569	4	1
105177	-86.388802	90.088364	4	1
114606	-81.320557	116.64703	4	1
204887	-81.769798	80.132874	3	1
209426	-84.833984	105.98838	4	1
127351	-82.173187	137.59602	4	1
133162	-87.764725	94.587387	4	1
214049	-81.937767	99.578735	4	1
126803	-86.157188	92.849022	4	1
117165	-81.802521	92.55719	4	1
133768	-81.626617	111.54797	4	1
130856	-83.532974	74.865852	3	1
105633	-82.754326	104.57271	4	1
104079	-86.430695	77.191208	3	1
201510	-83.045555	132.25664	4	1
132712	-86.635254	99.344551	4	1
101152	-85.295502	82.095978	3	1
206926	-84.255653	97.058601	4	1
108761	-81.543457	53.338249	2	1
121735	-92.235786	150.70244	4	1
117848	-82.056427	80.223923	3	1
208941	-83.445625	82.562248	3	1
214186	-83.702744	59.802586	2	1
104006	-81.209953	73.26989	3	1
216429	-82.413757	104.12448	4	1
119572	-81.911133	85.625656	4	1
205329	-83.689056	66.043854	2	1
128712	-84.52626	96.770119	4	1
130759	-83.848518	73.448875	3	1
203218	-84.868973	67.102356	2	1
215573	-84.019493	122.02103	4	1
119485	-81.28067	121.38974	4	1
119108	-86.338867	87.245201	4	1
105879	-87.638977	106.44766	4	1
103502	-83.216408	72.969627	3	1
210263	-85.292992	97.33947	4	1
200689	-82.020325	100.77896	4	1
213916	-82.392387	101.76543	4	1
206262	-82.448135	69.493568	3	1
114271	-84.782967	127.03564	4	1
127445	-82.561058	71.635315	3	1
210355	-88.709679	127.05504	4	1
121191	-81.2267	121.5555	4	1
213674	-81.454781	91.974564	4	1
218329	-82.459785	76.453949	3	1
104359	-87.011169	99.81974	4	1
100217	-87.939323	152.02956	4	1
131224	-82.076363	83.374695	3	1
121685	-83.928993	64.535614	2	1
100442	-81.469429	86.603279	4	1
112725	-82.398315	107.90287	4	1
125215	-81.323418	97.163124	4	1
211302	-83.917328	61.018906	2	1
133015	-83.240601	77.869331	3	1
119099	-83.580017	101.34367	4	1
129091	-85.884819	109.10358	4	1
115583	-83.108688	80.477722	3	1
130461	-84.500267	118.97417	4	1
114373	-86.331871	72.085022	3	1
202900	-81.566422	71.417923	3	1
128950	-85.567566	86.094528	4	1
127572	-87.707947	120.49	4	1
211086	-84.283051	72.039902	3	1
207252	-88.010124	107.28448	4	1
201018	-81.82869	102.75638	4	1
127480	-85.803757	94.547112	4	1
210582	-85.919754	113.38995	4	1
112293	-85.239166	141.69478	4	1
207011	-82.82692	103.27695	4	1
106684	-83.06768	96.04335	4	1
108553	-87.612206	93.737343	4	1
122493	-82.34391	100.11359	4	1
204354	-81.999763	87.773582	4	1
214306	-85.101753	91.316238	4	1
110873	-82.00563	53.473331	2	1
131527	-86.470459	94.237236	4	1
122721	-81.933807	95.102882	4	1
120188	-81.42614	68.627159	3	1
107634	-81.868828	79.2062	3	1
218282	-82.663475	59.670364	2	1
126989	-82.230301	61.829098	2	1
134315	-88.343849	124.94463	4	1
127700	-85.41272	72.282471	3	1
209747	-84.492493	69.243568	3	1
205708	-83.406731	107.42546	4	1
103814	-84.273949	105.05611	4	1
211607	-81.738022	72.698227	3	1
113258	-83.860199	126.57633	4	1
106069	-84.577065	118.76252	4	1
117966	-81.99823	69.518707	3	1
207601	-82.534317	65.526253	2	1
112448	-84.979424	107.64753	4	1
100346	-81.586632	106.85704	4	1
209586	-84.909958	88.697945	4	1
210962	-90.003403	162.67079	4	1
109487	-83.656403	93.129257	4	1
126499	-83.802299	89.201309	4	1
217084	-97.493118	52.897182	2	1
133888	-83.398636	78.058174	3	1
120467	-83.495216	92.934227	4	1
217640	-87.351242	105.16679	4	1
106288	-85.094955	142.88541	4	1
215435	-87.731461	96.505814	4	1
128772	-86.581749	121.56572	4	1
111888	-88.147087	132.93542	4	1
107566	-84.544662	94.194618	4	1
108699	-82.33699	54.324169	2	1
103157	-85.08136	110.16158	4	1
114030	-81.782631	130.76065	4	1
121390	-88.500984	89.320938	4	1
203106	-82.999191	73.570145	3	1
100688	-89.856926	115.11779	4	1
205609	-81.607086	96.462105	4	1
106124	-82.363106	67.700806	3	1
103932	-87.761482	100.97211	4	1
200497	-90.161995	166.01038	4	1
126944	-81.63295	61.26519	2	1
115709	-86.422318	105.45678	4	1
116433	-92.910393	134.64604	4	1
101442	-83.430222	68.610985	3	1
126061	-84.139488	106.29028	4	1
116521	-82.052238	104.25916	4	1
206311	-92.366814	88.072266	4	1
111285	-84.204948	76.370171	3	1
217200	-82.933746	88.085075	4	1
118675	-83.872971	64.616417	2	1
200175	-89.872078	130.82637	4	1
204998	-83.390259	101.86337	4	1
213073	-82.551018	85.902664	4	1
206343	-88.713043	101.04922	4	1
215652	-82.619324	78.578667	3	1
214520	-81.956955	43.530384	1	1
122318	-82.497078	93.990868	4	1
200761	-84.161186	96.300652	4	1
116414	-82.600449	103.62346	4	1
130650	-83.225357	72.385788	3	1
132915	-81.665627	71.516052	3	1
131067	-82.232735	77.743576	3	1
112766	-81.522896	85.319199	4	1
202303	-81.410118	71.023651	3	1
112882	-87.391609	116.01514	4	1
118511	-86.287933	118.33564	4	1
126297	-81.633987	65.674622	2	1
106855	-81.6381	86.088402	4	1
134067	-85.831566	81.102112	3	1
107111	-83.011909	176.34903	4	1
211274	-83.102943	75.821785	3	1
106403	-83.549713	91.53006	4	1
109372	-82.730568	85.815887	4	1
128033	-83.285461	99.979294	4	1
106929	-84.102371	87.726639	4	1
204367	-85.134262	73.328194	3	1
120241	-91.600052	124.11347	4	1
134299	-82.213356	81.552055	3	1
120139	-83.308052	109.54527	4	1
128418	-82.377823	106.78465	4	1
209375	-82.325409	88.024055	4	1
207171	-85.988205	94.932716	4	1
115869	-82.543297	75.943581	3	1
215066	-82.635452	97.410843	4	1
217197	-85.556236	112.7218	4	1
121056	-85.349472	66.64637	2	1
128011	-82.643677	62.231171	2	1
119793	-87.946899	128.90198	4	1
131212	-84.525833	127.59621	4	1
119490	-83.113449	103.16333	4	1
205416	-83.343849	94.650223	4	1
200061	-82.779533	80.975029	3	1
203925	-88.792114	122.60507	4	1
214930	-89.690216	100.3187	4	1
127884	-81.960213	142.77478	4	1
127916	-84.674759	97.254898	4	1
218659	-85.966942	124.87299	4	1
216902	-86.445724	89.32975	4	1
213258	-94.571312	115.74725	4	1
125399	-83.698059	125.98429	4	1
110888	-85.157333	71.571022	3	1
210518	-87.091309	106.46358	4	1
206048	-92.603912	114.96182	4	1
210240	-92.895073	122.97425	4	1
128147	-81.654083	81.404259	3	1
115881	-81.200096	98.122002	4	1
212594	-82.390907	89.251991	4	1
100740	-86.706604	86.625755	4	1
115578	-86.210014	114.15612	4	1
214897	-84.312744	95.409843	4	1
102158	-85.449158	82.453949	3	1
108993	-86.575409	150.12025	4	1
126157	-85.88694	101.87815	4	1
101453	-82.391876	85.768158	4	1
201330	-87.126335	112.75837	4	1
120096	-81.638779	74.078217	3	1
211690	-82.108734	94.739464	4	1
213566	-81.98101	92.179504	4	1
111770	-85.546516	112.29588	4	1
104988	-85.569649	96.560471	4	1
108140	-82.414017	91.023254	4	1
132715	-83.632118	121.51256	4	1
126380	-84.802048	83.234833	3	1
209626	-83.357529	56.053879	2	1
131829	-81.264954	132.75635	4	1
205654	-83.477776	101.89885	4	1
207099	-81.308113	58.067898	2	1
201277	-81.471954	77.535797	3	1
105974	-86.812302	112.95296	4	1
124551	-81.908424	111.62344	4	1
106422	-86.385353	91.715897	4	1
128176	-88.283775	93.233345	4	1
200734	-85.787422	97.370857	4	1
213926	-82.155334	93.016846	4	1
217923	-82.291077	65.760094	2	1
118681	-84.604645	109.88711	4	1
108051	-84.254219	83.255409	3	1
118786	-83.77449	57.580547	2	1
207058	-85.897125	104.02686	4	1
211641	-83.004395	119.48734	4	1
216475	-84.201241	107.6188	4	1
103659	-83.864815	92.244133	4	1
112415	-84.547882	79.548622	3	1
210898	-84.874329	116.98001	4	1
122116	-81.386818	76.54615	3	1
123837	-81.461807	64.035713	2	1
120025	-89.714783	154.96707	4	1
125784	-84.576782	119.76984	4	1
129259	-83.511223	89.150871	4	1
105569	-82.022911	57.250835	2	1
111303	-85.811378	99.578621	4	1
123587	-85.828415	87.10704	4	1
109133	-83.251144	133.20319	4	1
210851	-83.279945	109.54564	4	1
119429	-87.203751	116.69636	4	1
120645	-87.067749	128.60042	4	1
129806	-81.908119	97.675346	4	1
216731	-93.671959	160.08278	4	1
122564	-84.814377	123.08562	4	1
214670	-81.591957	72.361755	3	1
106042	-83.730804	96.714729	4	1
215684	-85.067101	117.71967	4	1
126967	-84.305191	77.139366	3	1
211139	-87.511459	97.326584	4	1
100064	-83.312386	76.48484	3	1
104453	-87.049622	111.62195	4	1
206127	-83.60141	133.94878	4	1
131751	-81.902901	74.939232	3	1
117540	-82.129776	123.71409	4	1
102758	-81.800072	88.903801	4	1
126723	-82.154724	86.206612	4	1
215601	-81.668945	90.069809	4	1
130763	-83.458862	81.117859	3	1
215450	-83.581367	84.49749	3	1
109779	-81.876228			1
200241	-82.454094	79.19725	3	1
203884	-81.238747	76.889351	3	1
108542	-82.065697	122.52375	4	1
118128	-83.857529	134.57814	4	1
202116	-81.982422	89.180145	4	1
126608	-88.915138	117.60889	4	1
126782	-84.4907	104.89842	4	1
215512	-82.675415	83.488434	3	1
109374	-82.385422	81.249496	3	1
100888	-85.722847	88.18161	4	1
212622	-84.625305	103.12762	4	1
126084	-81.99868	68.394218	3	1
129009	-86.508011	100.0355	4	1
112973	-81.212234	96.082428	4	1
207508	-90.183449	115.50759	4	1
109030	-81.430313	72.594772	3	1
112134	-81.46183	101.70028	4	1
203412	-81.413971	91.004913	4	1
134481	-83.969139	156.37564	4	1
201142	-81.504158	68.435295	3	1
113458	-83.338127	100.47598	4	1
103116	-87.144623	95.569473	4	1
104436	-87.725792	115.03453	4	1
128804	-82.524467	48.273834	1	1
107499	-82.064812	103.4648	4	1
205008	-81.267326	71.633842	3	1
121105	-84.273804	101.426	4	1
213802	-82.726601	69.133583	3	1
132859	-85.686821	94.077736	4	1
117047	-83.409363	72.867287	3	1
121026	-86.235947	131.25128	4	1
106697	-81.225288	75.016006	3	1
200657	-84.816803	92.416466	4	1
212333	-85.10479	91.912361	4	1
122600	-83.472237	76.629509	3	1
204943	-85.774109	99.528168	4	1
119242	-81.474289	87.701538	4	1
202419	-81.432556	84.656853	3	1
218788	-85.872208	131.45872	4	1
109661	-86.959991	102.08658	4	1
134431	-85.448822	82.994232	3	1
203950	-81.985199	84.716362	3	1
100776	-82.374626	61.41959	2	1
133060	-84.883583	93.439545	4	1
101861	-81.816208	88.389145	4	1
211342	-84.904472	75.327583	3	1
204856	-84.371468	75.804489	3	1
217321	-81.212708	60.409851	2	1
128974	-84.705429	109.58432	4	1
126388	-84.268822	115.9026	4	1
131415	-83.577194	86.654991	4	1
101011	-82.436317	91.765427	4	1
106953	-81.982155	105.75707	4	1
123819	-85.489395	119.96046	4	1
129222	-85.125374	92.629845	4	1
209178	-82.40284	94.464142	4	1
116730	-81.435097	75.481827	3	1
130178	-91.450333	113.08389	4	1
108914	-81.432808	96.1035	4	1
130740	-81.772881	69.494156	3	1
121583	-81.334038	93.792343	4	1
122456	-83.381645	67.171425	2	1
129284	-86.458931	117.72192	4	1
104906	-84.521637	64.476295	2	1
114313	-86.391388	104.61015	4	1
115307	-82.234352	97.425316	4	1
101403	-84.508591	78.817101	3	1
126827	-84.551437	73.520012	3	1
127946	-83.457253	88.8582	4	1
206168	-81.592247	71.602371	3	1
210486	-81.844322	85.775452	4	1
122110	-85.118813	128.50578	4	1
210814	-85.387665	76.88192	3	1
117914	-83.0849	97.578751	4	1
132172	-89.358192	103.2949	4	1
202229	-87.633057	81.876297	3	1
132580	-81.948769	87.029732	4	1
100532	-82.75528	70.006393	3	1
127653	-84.551056	113.72956	4	1
117846	-82.67923	91.682892	4	1
125475	-85.990715	89.504967	4	1
103265	-83.946548	119.80397	4	1
127264	-82.446655	74.542656	3	1
204042	-83.658516	82.471565	3	1
132904	-87.050819	81.280693	3	1
112000	-81.529312	79.188484	3	1
122544	-83.083519	110.15771	4	1
124699	-87.361679	103.84627	4	1
211221	-81.203094	109.35365	4	1
207505	-81.657814	74.996979	3	1
104354	-82.599754	81.443245	3	1
106692	-81.414742	97.135345	4	1
122541	-82.102119	74.270401	3	1
113144	-82.599113	88.903755	4	1
116770	-81.240013	111.28105	4	1
114322	-86.226654	118.32019	4	1
111803	-89.514969	122.81942	4	1
114992	-81.722809	88.368706	4	1
215448	-82.42041	124.22894	4	1
102362	-83.606766	79.352684	3	1
115058	-82.487007	73.112152	3	1
103528	-83.619522	68.348381	3	1
212955	-85.505241	79.080208	3	1
211001	-87.33416	117.62695	4	1
113132	-85.421051	82.87204	3	1
207364	-85.11203	108.63081	4	1
118999	-87.058449	114.10171	4	1
210521	-83.405403	75.013298	3	1
216386	-91.200905	117.79163	4	1
118702	-83.919594	102.31779	4	1
204045	-84.377007	83.539375	3	1
107466	-85.901329	114.21449	4	1
107408	-81.776169	85.222595	4	1
130291	-83.641777	82.854095	3	1
100570	-87.902481	101.04748	4	1
110821	-87.023781	108.90406	4	1
132695	-85.300735	89.253723	4	1
123129	-82.801064	83.478355	3	1
203101	-81.480255	88.061768	4	1
120649	-81.522774	62.357101	2	1
126120	-81.428642	66.097458	2	1
102607	-81.274887	79.728317	3	1
132063	-82.079552	60.747028	2	1
109975	-90.717636	143.45911	4	1
124435	-82.823151	115.77793	4	1
207947	-93.47847	119.68589	4	1
207049	-81.704056	106.12534	4	1
211292	-94.929749	120.15814	4	1
208247	-81.235435	77.990135	3	1
110255	-87.611855	95.186386	4	1
217789	-83.47937	93.323288	4	1
109215	-82.69619	94.12233	4	1
134420	-82.545715	86.168983	4	1
117235	-83.243828	86.989799	4	1
104775	-84.612045	66.206367	2	1
132188	-85.044449	80.966064	3	1
206313	-83.150017	111.89735	4	1
120693	-85.919067	94.809532	4	1
132101	-88.205994	134.3197	4	1
117513	-83.197548	76.904823	3	1
209160	-82.205971	90.727234	4	1
132278	-81.331734	84.936768	4	1
212141	-84.807266	118.13036	4	1
203488	-84.223312	126.02761	4	1
133424	-82.66243	93.933174	4	1
218306	-83.659851	105.4483	4	1
207230	-83.710602	108.31185	4	1
124823	-81.735184	72.640511	3	1
132812	-81.443687	73.906754	3	1
133227	-84.55407	75.89138	3	1
123899	-83.390961	92.564835	4	1
128179	-82.04615	91.264122	4	1
103458	-83.177208	109.80257	4	1
104948	-83.458832	101.46906	4	1
114139	-82.564331	103.48888	4	1
107889	-81.413658	56.563507	2	1
203895	-86.259109	107.18439	4	1
132262	-85.120827	64.498161	2	1
102264	-82.730385	60.658649	2	1
216892	-81.400467	87.115868	4	1
203099	-84.427574	71.466484	3	1
122482	-82.728409	100.46027	4	1
122303	-87.622864	119.71096	4	1
200526	-82.184769	73.79599	3	1
208472	-86.729828	80.24955	3	1
115195	-81.413872	77.45768	3	1
213002	-82.218246	80.044472	3	1
120302	-81.460495	65.728394	2	1
212060	-86.438477	87.132118	4	1
117416	-86.536591	102.63181	4	1
116524	-89.210831	94.139076	4	1
210019	-81.61953	58.816326	2	1
108693	-82.312843	82.748993	3	1
125630	-85.367371	123.77546	4	1
100434	-82.426971	85.44519	4	1
132746	-87.629021	127.63538	4	1
126301	-82.881828	95.991524	4	1
207581	-83.74971	57.614208	2	1
132926	-83.304062	61.018665	2	1
124611	-86.529015	126.99356	4	1
111941	-81.293571	80.266884	3	1
206427	-81.61026	86.607521	4	1
201156	-84.567528	116.26437	4	1
111407	-90.741562	137.53522	4	1
116882	-83.125084	108.64409	4	1
211020	-92.600449	168.55098	4	1
109165	-83.973724	77.686546	3	1
120750	-83.697823	82.52533	3	1
202120	-88.679268	110.08749	4	1
108852	-81.699394	100.7648	4	1
112182	-92.89193	165.1058	4	1
124300	-85.980072	122.63228	4	1
210555	-83.315536	102.36817	4	1
105854	-81.740685	86.73185	4	1
112823	-87.830132	110.38694	4	1
203569	-87.056503	77.200058	3	1
118855	-86.887085	98.151047	4	1
104816	-86.2873	96.278847	4	1
105302	-82.208839	74.724327	3	1
100451	-85.042465	103.40636	4	1
129025	-85.499451	91.232147	4	1
133506	-85.287849	102.75192	4	1
112500	-88.59787	97.82309	4	1
132164	-83.344376	78.035355	3	1
102658	-84.89032	98.989983	4	1
205114	-84.442879	108.62387	4	1
124225	-88.251945	88.529495	4	1
119392	-84.12352	91.638374	4	1
112592	-85.493256	96.621826	4	1
214923	-84.447136	65.410431	2	1
114494	-81.963043	97.201118	4	1
112413	-83.736145	85.980072	4	1
203433	-84.113586	83.785645	3	1
107056	-84.583382	86.16935	4	1
133489	-82.406731	101.03805	4	1
100262	-87.018532	92.264511	4	1
115751	-83.672791	93.590088	4	1
217702	-81.535957	83.809677	3	1
132764	-84.205147	78.801765	3	1
213291	-85.28363	96.677544	4	1
131814	-87.022316	96.067139	4	1
100276	-81.318939	90.67202	4	1
217022	-84.414658	109.46262	4	1
104386	-82.566818	89.204559	4	1
101796	-84.495842	109.87257	4	1
116156	-82.921265	113.95535	4	1
104057	-88.341393	118.16827	4	1
108681	-84.968788	83.77124	3	1
215020	-82.017487	75.24765	3	1
132341	-85.519997	108.56761	4	1
104989	-81.573128	106.05509	4	1
120654	-83.582962	94.304718	4	1
209635	-83.473854	87.59771	4	1
107172	-81.954979	65.944214	2	1
133054	-81.738853	57.328289	2	1
218322	-81.898628	70.547516	3	1
204031	-81.928474	72.383827	3	1
130758	-83.470253	101.85387	4	1
110472	-84.976166	84.928474	4	1
130786	-86.894966	113.06747	4	1
211144	-83.604279	87.124886	4	1
120104	-82.688072	103.80027	4	1
101683	-81.755653	60.678268	2	1
117004	-82.101631	81.862267	3	1
132285	-88.659912	102.7886	4	1
217090	-81.324776	75.417953	3	1
100798	-81.344444	57.123024	2	1
212980	-82.721291	61.662441	2	1
131259	-88.501366	103.11224	4	1
108401	-82.368744	87.002647	4	1
129822	-82.6632	89.754677	4	1
106182	-84.437157	95.24382	4	1
119561	-81.886902	60.035446	2	1
127444	-81.305634	102.17085	4	1
103386	-84.153206	101.48557	4	1
106734	-86.220169	86.403091	4	1
202707	-81.773087	73.287712	3	1
209880	-82.445007	74.506775	3	1
102187	-81.312508	78.715561	3	1
115373	-82.390236	114.07481	4	1
218854	-82.838776	68.656647	3	1
126484	-84.100555	90.531105	4	1
204965	-86.454048	118.65866	4	1
217565	-88.567238	129.86591	4	1
119056	-84.239098	85.44986	4	1
113520	-86.153816	112.02731	4	1
120074	-85.551537	126.66009	4	1
122189	-84.722725	96.028061	4	1
117880	-83.597046	116.14107	4	1
127592	-90.226242	140.86391	4	1
133498	-82.726768	82.933487	3	1
201370	-82.760727	71.449089	3	1
210813	-82.093102	103.46252	4	1
214812	-85.301521			1
200574	-83.683563	104.14034	4	1
204149	-84.558823	120.35583	4	1
125525	-88.154663	109.87955	4	1
207782	-81.813911	88.022797	4	1
126625	-84.270157	76.351295	3	1
116549	-89.310974	101.77061	4	1
130260	-82.400017	55.521053	2	1
110678	-82.416359	98.884171	4	1
208217	-83.639839	120.10294	4	1
210009	-81.421661	61.785282	2	1
127577	-86.897842	104.45652	4	1
123571	-82.238647	80.75029	3	1
110527	-84.098152	77.35965	3	1
202883	-83.9104	107.51521	4	1
130615	-87.735619	76.928024	3	1
133831	-84.754639	114.24567	4	1
214425	-81.985359	97.331039	4	1
201689	-82.964745	67.363739	3	1
103235	-81.388374	80.678009	3	1
120305	-83.743614	84.707649	3	1
131937	-82.476738	112.98688	4	1
108691	-85.32	69.819878	3	1
110481	-85.728798	99.783951	4	1
217169	-85.175171	100.3964	4	1
126163	-81.277649	63.112373	2	1
200717	-85.951149	88.298119	4	1
115688	-83.113609	65.16584	2	1
104191	-85.041237	96.851402	4	1
107028	-85.430214	178.62576	4	1
119325	-88.792877	131.33791	4	1
101943	-83.22187	95.449875	4	1
104964	-83.48851	117.6702	4	1
211792	-97.486305	185.56621	4	1
133989	-86.035461	144.09096	4	1
129472	-84.839378	99.37307	4	1
103027	-84.885582	92.95401	4	1
205646	-86.627373	90.657372	4	1
122051	-81.44532	73.304184	3	1
203209	-85.289444	136.02406	4	1
215982	-84.194252	86.536804	4	1
120745	-85.441399	66.087524	2	1
207006	-83.015572	74.782089	3	1
215871	-83.54776	70.848785	3	1
215065	-84.57019	105.96321	4	1
112318	-83.523956	69.480125	3	1
122941	-85.675926	86.513168	4	1
125450	-88.862213	96.703926	4	1
118520	-82.570137	117.49775	4	1
207934	-82.799973	80.47139	3	1
112983	-87.898827	111.11626	4	1
128459	-83.685738	76.843964	3	1
212949	-81.528175	68.02713	3	1
114628	-87.330437	128.96266	4	1
111392	-85.099976	83.798012	3	1
107812	-83.831673	83.907043	3	1
122069	-86.052094	76.559959	3	1
128041	-84.332451	100.35903	4	1
133208	-81.323112	79.975945	3	1
102763	-87.26535	130.31773	4	1
211829	-83.367432	90.462662	4	1
122229	-82.282646	99.817719	4	1
133049	-86.294891	122.77729	4	1
204023	-87.110565	84.508545	3	1
207695	-82.86676	66.91732	2	1
200628	-81.543182	87.476913	4	1
100756	-81.303452	78.559608	3	1
124928	-81.845039	90.808556	4	1
112078	-86.334061	80.578094	3	1
112140	-84.330429	97.089622	4	1
103613	-82.967003	104.80653	4	1
102034	-83.444839	55.514153	2	1
122228	-84.432198	95.538185	4	1
210700	-82.558151	85.318237	4	1
110286	-82.970657	94.283791	4	1
206276	-85.069626	79.180801	3	1
132239	-84.084007	86.229668	4	1
103639	-85.397125	98.968491	4	1
218697	-81.195496	96.375175	4	1
128574	-84.66021	100.42861	4	1
134464	-83.097343	55.689945	2	1
213429	-85.970413	73.244926	3	1
116669	-81.351135	67.044006	2	1
210877	-85.379776	80.534409	3	1
103325	-84.126434	127.84618	4	1
132202	-81.320107	72.769073	3	1
130321	-82.024918	81.70842	3	1
102212	-87.265358	127.20571	4	1
214685	-83.900795	59.172199	2	1
132362	-82.930962	86.815109	4	1
111156	-85.888863	108.96831	4	1
130229	-84.89711	88.171463	4	1
212702	-91.712936	126.2781	4	1
216255	-85.358192	70.450722	3	1
100368	-84.102905	111.36744	4	1
116092	-81.822983	60.054398	2	1
208536	-82.287003	119.03687	4	1
132878	-88.985435	92.011314	4	1
103440	-83.775177	73.146912	3	1
106722	-84.677788	94.506271	4	1
114570	-84.32724	78.515701	3	1
214293	-84.043289	116.60733	4	1
106592	-81.877289	75.455093	3	1
212637	-84.970406	112.43822	4	1
127907	-84.172462			1
215791	-81.393951	105.70842	4	1
118120	-90.219383	79.418274	3	1
201942	-83.45269	87.090614	4	1
103076	-84.764183	100.60971	4	1
102911	-86.371834	117.96724	4	1
128685	-85.261429	88.742691	4	1
201177	-82.371696	96.035583	4	1
203192	-86.512505	86.138832	4	1
119829	-83.256912	80.538551	3	1
119630	-81.903763	111.58744	4	1
129514	-84.597183	81.871513	3	1
117385	-81.970978	103.79058	4	1
200040	-82.427925	90.409744	4	1
112296	-82.047897	56.769287	2	1
202247	-81.835815	96.479355	4	1
125275	-85.394951	95.972679	4	1
106322	-82.094589	72.780281	3	1
126249	-82.198868	87.237442	4	1
201097	-85.187721	64.368652	2	1
213085	-85.137558	79.296333	3	1
117284	-84.679443	89.310905	4	1
211728	-81.884026	123.45453	4	1
106360	-91.379539	134.86746	4	1
208156	-81.196007	103.20143	4	1
206342	-81.222206	106.91723	4	1
110409	-87.776634	132.41389	4	1
106116	-81.383011	85.488678	4	1
116753	-84.361519	97.03981	4	1
124199	-90.984657	146.84503	4	1
119461	-81.193916	90.457153	4	1
113998	-85.616776	130.35765	4	1
118065	-81.579926	112.35805	4	1
211294	-85.27253	133.69225	4	1
210965	-82.596527	73.074112	3	1
103635	-82.399376	85.257866	4	1
120980	-83.040276	103.36542	4	1
102007	-82.170151	80.497292	3	1
122463	-85.710709	82.929848	3	1
204041	-88.436935	106.69504	4	1
120304	-84.890602	78.807121	3	1
120866	-83.952477	121.19321	4	1
127955	-83.03614	71.875587	3	1
109501	-86.260063	94.50766	4	1
106536	-83.824951	95.024345	4	1
213299	-83.052147	71.93354	3	1
205224	-83.914406	106.77148	4	1
120068	-86.084541	128.07834	4	1
101071	-82.256088	61.457924	2	1
126183	-81.664444	77.075531	3	1
200460	-82.945801	84.555435	3	1
104607	-82.553352	106.09739	4	1
210468	-86.903496	87.441528	4	1
110585	-85.910583	76.708336	3	1
216157	-85.955238	165.9901	4	1
208997	-87.810043	115.48572	4	1
213899	-81.445251	59.682396	2	1
214339	-82.676247	135.01871	4	1
209297	-81.681015	61.836433	2	1
104842	-83.990967	91.176521	4	1
215543	-82.837502	92.906998	4	1
108070	-90.445435	126.60725	4	1
213161	-85.534943	120.45773	4	1
216799	-83.157249	92.34539	4	1
100124	-81.772896	97.498688	4	1
101663	-82.779114	75.622726	3	1
108061	-83.463081	62.436455	2	1
204631	-82.52739	115.61855	4	1
103320	-84.060486	122.9239	4	1
126524	-85.224838	84.356125	3	1
205108	-81.756973	93.461197	4	1
105745	-82.732185	84.569336	3	1
102966	-90.032791	98.899261	4	1
200844	-82.675262	109.52494	4	1
202469	-82.496895	117.26322	4	1
200622	-81.740974	54.437256	2	1
214308	-92.904457	132.71518	4	1
120037	-82.414131	106.03496	4	1
108391	-89.266495	104.82561	4	1
102479	-84.015083	101.87883	4	1
107341	-82.701523	79.183937	3	1
108598	-84.11422	116.92691	4	1
106716	-82.362717	76.050308	3	1
111374	-82.573303	113.64723	4	1
203727	-81.803955	56.30563	2	1
207102	-82.755669	106.79162	4	1
128367	-83.557426	93.205048	4	1
203111	-81.683159	73.788574	3	1
102260	-83.600403	90.160797	4	1
126137	-85.738762	100.38364	4	1
201084	-85.106644	108.3635	4	1
129362	-83.074806	109.5948	4	1
200532	-85.811279	71.454605	3	1
208302	-84.707344	85.180931	4	1
118565	-81.833992	85.189629	4	1
133038	-81.680267	107.08363	4	1
120527	-88.691399	85.248123	4	1
115463	-81.391487	78.869194	3	1
101101	-84.36512	142.38539	4	1
209855	-81.371033	63.036354	2	1
111022	-83.584885	107.10771	4	1
115889	-81.275162	66.80822	2	1
211600	-84.287605	87.457275	4	1
123700	-86.187447	100.65152	4	1
216709	-81.875961	77.414223	3	1
120920	-84.323593	66.838928	2	1
113277	-82.879288	65.848442	2	1
211994	-85.428619	106.07614	4	1
132400	-88.089127	111.89737	4	1
110563	-88.830818	108.02032	4	1
201195	-81.258789	76.751411	3	1
111877	-81.405174	91.933876	4	1
204115	-81.402939	89.985992	4	1
121727	-90.987213	158.67856	4	1
113299	-84.296181			1
200929	-84.917747	66.737434	2	1
129208	-97.095108	125.28943	4	1
126029	-85.927834	87.44516	4	1
116637	-85.311287	99.918236	4	1
100731	-85.250702	72.293671	3	1
107141	-85.215309	123.06742	4	1
133910	-82.262192	58.817238	2	1
203680	-82.445473	77.570496	3	1
115894	-83.062737	88.252266	4	1
131857	-81.675758	53.840473	2	1
201393	-83.93177	80.794022	3	1
114541	-81.300758	39.622604	1	1
105347	-82.389656	82.508507	3	1
121217	-85.691811	103.8763	4	1
129481	-82.555939	72.967003	3	1
106875	-81.671661	60.871658	2	1
215986	-86.701981	111.31448	4	1
108246	-83.215965	69.896881	3	1
110421	-81.24588	84.792152	4	1
103175	-84.091759	73.74575	3	1
217055	-81.238029	113.8802	4	1
123077	-82.158806	90.337334	4	1
210860	-83.68689	64.3909	2	1
101835	-86.263412	78.191719	3	1
212819	-84.051079	91.235565	4	1
133196	-84.443222	108.85278	4	1
109861	-82.006104	93.110664	4	1
101477	-81.815933	84.149773	3	1
123246	-86.240517	108.82486	4	1
102737	-87.568092	106.81178	4	1
206907	-83.599968	101.60849	4	1
205376	-81.385109	82.669891	3	1
125248	-84.164314	63.692974	2	1
110738	-86.405479	166.33246	4	1
126408	-82.757851	82.809921	3	1
208990	-86.427521	95.850655	4	1
134557	-82.913574	92.965462	4	1
207002	-81.439484	89.165039	4	1
206992	-81.6772	89.4254	4	1
201725	-82.52021	99.999741	4	1
130411	-84.153557	92.12175	4	1
205602	-82.670761	81.719284	3	1
125235	-90.100151	99.069519	4	1
200200	-81.700119	85.936668	4	1
103784	-84.783463	93.488823	4	1
215144	-82.880623	65.406189	2	1
206243	-81.421783	105.00703	4	1
102888	-84.852325	80.990562	3	1
127631	-82.533684	93.591049	4	1
119891	-82.43956	76.315094	3	1
119150	-83.513039	85.379967	4	1
201497	-83.294998	101.10651	4	1
108987	-83.323387	82.810249	3	1
108568	-81.765343	90.599289	4	1
214216	-84.915398	94.308868	4	1
131507	-86.450745	121.09251	4	1
210361	-83.10817	108.14311	4	1
100834	-82.9636	141.98784	4	1
209117	-81.66497	77.869034	3	1
105189	-81.321663	110.11108	4	1
120906	-81.5839	72.854057	3	1
108244	-85.586021	92.186142	4	1
111346	-82.919853	83.540291	3	1
111164	-85.400558	100.7852	4	1
102149	-82.343071	81.266335	3	1
133126	-83.379684	79.771255	3	1
134415	-82.262039	120.28207	4	1
210207	-81.872429	96.991501	4	1
113926	-85.368393	101.91837	4	1
105104	-83.282127	90.635994	4	1
128935	-86.451874	84.616539	3	1
207093	-84.511734	109.8281	4	1
108869	-81.573311	85.707176	4	1
112568	-83.661667	115.85886	4	1
132913	-88.545647	100.12914	4	1
207555	-82.38205	85.364647	4	1
109064	-84.43528	109.09068	4	1
114066	-82.651947	61.847527	2	1
204087	-82.101265	98.509903	4	1
104162	-82.213615	77.475815	3	1
114838	-86.962067	91.396996	4	1
207095	-82.972092	85.58168	4	1
204670	-83.080116	73.025047	3	1
217966	-85.380127	124.77149	4	1
204883	-81.730095	86.434334	4	1
206260	-81.61689	73.462395	3	1
131312	-83.936081	97.261848	4	1
210095	-83.685135	77.297394	3	1
110866	-88.678627	131.49493	4	1
213538	-82.568176	73.69619	3	1
129946	-83.326347	89.492149	4	1
103423	-84.553436	126.10022	4	1
129685	-82.294044	73.564812	3	1
124960	-83.951851	96.338478	4	1
117203	-86.866875	131.35837	4	1
114608	-83.051575	115.38427	4	1
111514	-89.816765	125.90694	4	1
121382	-81.721947	113.69163	4	1
209710	-87.313629	115.68266	4	1
207115	-84.318344	87.566025	4	1
109269	-83.303024	60.281994	2	1
103178	-88.419769	97.048645	4	1
123399	-82.630234	102.08381	4	1
117462	-87.220032	93.170654	4	1
205832	-87.49678	114.1253	4	1
114761	-84.803444	114.97839	4	1
114576	-85.178352	66.134186	2	1
112088	-81.25016	61.278545	2	1
103893	-86.787712	94.623764	4	1
208627	-84.763763	88.479309	4	1
109050	-81.996696	100.74629	4	1
134612	-85.366638	86.757233	4	1
130302	-83.795181	98.943245	4	1
206473	-93.377777	127.69192	4	1
200617	-81.282196	74.118858	3	1
128824	-82.004478	73.56105	3	1
112764	-85.132263	76.497894	3	1
114972	-81.606956	104.00039	4	1
216960	-83.587486	86.3498	4	1
110874	-84.005379	102.16799	4	1
214876	-82.960037	108.60078	4	1
124024	-88.291428	146.48547	4	1
121893	-84.674271	73.194824	3	1
104005	-81.783409	69.392723	3	1
119699	-84.390617	102.95052	4	1
213110	-85.970451	97.136192	4	1
208882	-83.895988	114.16257	4	1
100858	-83.2537	76.497169	3	1
211140	-85.557533	96.549492	4	1
218499	-85.352592	119.02495	4	1
215177	-82.896179	84.864189	4	1
110919	-88.830406	105.11263	4	1
110296	-84.053902	93.082077	4	1
134231	-85.350922	103.84334	4	1
211857	-83.829071	95.536293	4	1
205884	-82.481659	83.151199	3	1
117354	-82.611465	86.788803	4	1
200259	-83.171371	86.256187	4	1
117445	-82.387688	96.17717	4	1
201020	-85.814194	115.30406	4	1
109568	-85.479073	103.88933	4	1
204637	-85.252914	107.78611	4	1
114098	-82.600525	80.963699	3	1
202082	-85.526772	77.001877	3	1
103533	-81.512016	67.326332	2	1
106786	-85.264465	112.12762	4	1
203171	-81.890442	86.5783	4	1
130244	-90.002258	124.00484	4	1
211297	-84.574013	96.87542	4	1
202649	-84.266319	105.76582	4	1
108771	-82.224197	64.965195	2	1
129592	-84.661499	62.889656	2	1
211361	-84.28688	66.416061	2	1
209286	-85.137939	115.09873	4	1
123183	-83.188896	73.54689	3	1
204286	-82.303749	77.697983	3	1
210950	-83.98513	104.19389	4	1
118660	-83.782639	86.24646	4	1
214588	-90.296478	107.61014	4	1
209106	-83.398338	133.14789	4	1
200126	-82.41037	92.618103	4	1
119497	-84.940651	100.10146	4	1
202028	-83.010269	113.85559	4	1
208022	-88.238548	103.4457	4	1
100529	-81.630661	85.457901	4	1
208420	-82.568192	89.913925	4	1
217802	-85.524162	125.38485	4	1
109345	-84.408791	89.03437	4	1
101087	-84.247437	85.768631	4	1
118560	-82.168732	93.451759	4	1
107481	-81.31292	98.519485	4	1
202898	-82.453552	100.04301	4	1
104050	-82.437027	81.576286	3	1
211813	-86.062119	146.72655	4	1
108832	-83.001251	134.89253	4	1
116035	-87.148857	115.39443	4	1
210998	-87.403145	99.445793	4	1
131837	-82.120827	96.022598	4	1
120113	-84.668617	80.557961	3	1
101915	-81.564445	80.81559	3	1
118519	-81.893623	68.954941	3	1
108561	-81.552521	76.837669	3	1
127972	-90.573769	106.7718	4	1
123794	-84.205887	94.432243	4	1
204638	-82.598465	102.63145	4	1
100151	-82.79557	102.32743	4	1
217940	-82.220703	92.456612	4	1
123714	-82.565346	88.232498	4	1
125603	-81.475433	82.775291	3	1
130139	-81.260948	70.579666	3	1
123911	-85.239014	78.151711	3	1
101393	-86.146431	104.45804	4	1
213211	-88.359726	145.88025	4	1
210477	-82.335129	61.456619	2	1
122924	-83.46505	113.76842	4	1
209891	-88.389633	101.22228	4	1
212488	-84.730919	87.055473	4	1
208489	-84.935181	86.739395	4	1
214265	-81.260826	90.025253	4	1
113777	-83.345627	121.27133	4	1
202278	-83.09156	93.600784	4	1
218324	-82.123466	53.863609	2	1
107869	-81.595886	83.631416	3	1
104913	-81.321762	80.686394	3	1
119932	-85.803528	95.567268	4	1
105992	-84.028679	121.10638	4	1
120775	-82.693306	93.159546	4	1
122388	-83.414116	80.841194	3	1
129401	-84.99231	109.1412	4	1
208473	-84.442184	89.10157	4	1
121591	-87.518494	124.03684	4	1
109843	-83.656868	113.49822	4	1
213627	-81.798767	132.48064	4	1
203155	-82.045456	110.98833	4	1
218520	-81.21843	71.928345	3	1
132061	-81.454887	80.480095	3	1
207726	-81.830513	86.665085	4	1
115936	-83.231377	112.98512	4	1
213308	-84.298035	116.71513	4	1
202050	-83.98008	118.28542	4	1
217040	-85.34182	102.29617	4	1
102249	-82.822937	31.081442	1	1
129227	-81.245438	63.49934	2	1
134074	-82.157364	93.135201	4	1
123284	-82.008041	112.34864	4	1
207529	-81.954231	91.863434	4	1
120393	-83.293137	104.86254	4	1
208816	-88.929787	173.08365	4	1
126695	-94.015594	107.2084	4	1
100030	-82.879639			1
205319	-85.058784	94.376694	4	1
127818	-89.242271	142.36296	4	1
210368	-88.316895	92.040688	4	1
107828	-87.920677	90.391235	4	1
208173	-81.973198	84.259346	3	1
217405	-81.949036	68.51593	3	1
109360	-87.13382	79.791504	3	1
127429	-82.022667	77.048164	3	1
104893	-87.668892	106.65391	4	1
210177	-82.570549	105.41781	4	1
114227	-85.177521	89.105804	4	1
116763	-83.472649	103.40698	4	1
200587	-85.118431	93.888	4	1
111275	-91.854256	110.65523	4	1
206119	-82.39061	67.441147	3	1
201166	-81.316551	80.509583	3	1
218661	-87.085243	122.9702	4	1
205141	-81.456589	108.83624	4	1
217210	-82.944778	80.092201	3	1
109402	-81.663368	79.279129	3	1
208484	-81.678673	85.928848	4	1
210393	-82.920731	83.450974	3	1
214501	-83.353645	91.860306	4	1
103317	-85.112831	80.126778	3	1
108754	-82.916626	83.650673	3	1
211260	-83.168755	99.341316	4	1
111083	-83.568947	95.187248	4	1
116112	-83.773941	76.030914	3	1
125516	-83.933594	83.78231	3	1
218232	-82.0709	93.56131	4	1
208391	-81.963608	74.744392	3	1
217025	-81.928818	92.623932	4	1
119743	-84.088997	72.700859	3	1
104601	-83.195419	99.338242	4	1
206614	-84.600342	92.711212	4	1
201369	-82.721672	97.964386	4	1
125762	-81.283638	56.587521	2	1
217587	-84.953438	66.641304	2	1
127945	-85.720016	120.78076	4	1
122533	-89.354935	103.82246	4	1
117736	-81.449432	61.972118	2	1
129030	-82.434639	84.29702	3	1
122546	-84.688919	108.96502	4	1
118196	-81.280701	102.68489	4	1
102604	-81.332176	81.524445	3	1
127923	-84.156265	98.420891	4	1
203003	-88.135902	116.87601	4	1
119838	-82.15168	64.295181	2	1
132815	-84.388222	94.970337	4	1
204285	-83.1315	61.188019	2	1
132936	-83.070473	71.308342	3	1
216336	-86.754852	105.0656	4	1
129014	-81.594955	81.068176	3	1
218657	-81.889877	99.280289	4	1
109247	-82.314018	109.92947	4	1
213620	-86.708374	101.46886	4	1
207152	-81.93692	114.314	4	1
101483	-85.697342	79.783058	3	1
124978	-82.959869	98.728424	4	1
200797	-82.605637	69.833786	3	1
105622	-84.82399	71.786125	3	1
126903	-83.453712	66.985794	2	1
215256	-81.834	104.53479	4	1
128019	-82.779007	165.63066	4	1
103515	-86.845169	88.109001	4	1
125981	-87.00074	66.395988	2	1
215053	-87.712486	59.194874	2	1
211931	-81.252457	145.47406	4	1
112244	-87.517235	110.532	4	1
113064	-82.361145	93.956306	4	1
132512	-81.296715	66.578163	2	1
130110	-81.851547	68.257584	3	1
131235	-83.031898	99.144867	4	1
113197	-81.384872	98.800331	4	1
213716	-82.178795	89.118011	4	1
119148	-85.238487	68.458305	3	1
112199	-81.572685	85.347336	4	1
213945	-81.490952	73.49897	3	1
216530	-88.880318	131.67549	4	1
119153	-82.00367	84.500381	3	1
118021	-82.950531	65.456734	2	1
100113	-81.770844	96.883629	4	1
202239	-81.282051	92.826408	4	1
129092	-82.077583	91.997665	4	1
127090	-81.668282	110.55251	4	1
130984	-82.255699	87.49369	4	1
211414	-81.540726	82.070953	3	1
214767	-84.129707	86.742279	4	1
121511	-91.866669	143.83794	4	1
218388	-83.756554	85.994164	4	1
118785	-81.775093	58.75922	2	1
206018	-82.990356	126.90623	4	1
102025	-84.333611	111.97437	4	1
112186	-81.227379	70.421219	3	1
117116	-83.63472	86.52877	4	1
103626	-85.726471	99.390366	4	1
134493	-83.605408	110.33998	4	1
123452	-91.476799	154.47993	4	1
117325	-83.798271	85.707794	4	1
126643	-84.07296	88.312263	4	1
216224	-86.541824	119.83159	4	1
109725	-82.052971	97.340569	4	1
111158	-82.7416	112.30536	4	1
112474	-84.210129	141.80098	4	1
207935	-84.451324	111.3139	4	1
116991	-81.274803	64.935921	2	1
103825	-81.895897	87.693008	4	1
200236	-85.113525	119.93791	4	1
210394	-83.878059	83.38147	3	1
206302	-86.609695	82.312469	3	1
123355	-81.536186	68.517693	3	1
116011	-81.462433	94.009232	4	1
108939	-81.891083	69.232948	3	1
200967	-81.872322	61.600452	2	1
134320	-86.736626	86.527054	4	1
122683	-81.765945	71.454102	3	1
125707	-82.34108	115.35977	4	1
206651	-81.898064	117.38784	4	1
100046	-84.829224	136.05312	4	1
127718	-83.89595	114.48642	4	1
202542	-86.447273	123.00542	4	1
115021	-85.158432	108.67293	4	1
209406	-83.510544	66.38369	2	1
124636	-86.02739	93.209846	4	1
101413	-82.136238	60.94455	2	1
212450	-82.373123	86.378075	4	1
111865	-81.437637	75.745735	3	1
129376	-82.077362	122.29979	4	1
118399	-81.797272	67.040527	2	1
212225	-82.687057	91.330894	4	1
133366	-83.36705	98.882721	4	1
200946	-83.264069	111.83686	4	1
110746	-87.7789	124.14658	4	1
120970	-90.249992	109.65239	4	1
105474	-83.159973	80.729141	3	1
129005	-83.061981	133.12314	4	1
122512	-84.092445	91.255386	4	1
134328	-82.299889	58.818176	2	1
109145	-83.623245	124.23244	4	1
134245	-82.343796	77.109749	3	1
126109	-83.646164	90.589912	4	1
213320	-85.801399	69.604912	3	1
112482	-81.268799	87.332718	4	1
103493	-81.524475	69.683792	3	1
103954	-84.470619	85.595032	4	1
106010	-86.597992	149.3732	4	1
204458	-82.051903	71.149536	3	1
124280	-86.622528	92.227676	4	1
100395	-86.914986	96.770416	4	1
200209	-81.293152	97.111946	4	1
213756	-91.325287	106.39919	4	1
210215	-82.619003	110.12006	4	1
202814	-83.819771	41.498974	1	1
100884	-86.620224	109.59798	4	1
103950	-89.820084	122.52399	4	1
200381	-83.311409	99.071167	4	1
204879	-82.614113	90.51368	4	1
128535	-81.272636	74.885399	3	1
102991	-92.664848	170.66878	4	1
128167	-90.556969	128.77287	4	1
210709	-82.416519	77.182335	3	1
111425	-81.531441	99.759262	4	1
101115	-86.027473	111.40289	4	1
217730	-82.515938	99.796036	4	1
131480	-82.449348	67.875107	3	1
217957	-87.222908	140.7345	4	1
216149	-84.221123	117.01539	4	1
104082	-81.466835	97.413345	4	1
108768	-85.293037	91.152206	4	1
127378	-89.405136	109.61413	4	1
106372	-83.823021	63.523781	2	1
111859	-84.107086	77.920082	3	1
125844	-81.95694	71.071007	3	1
116179	-84.879005	102.33949	4	1
212630	-81.893219	93.827194	4	1
210332	-81.463547	87.390381	4	1
213267	-88.614594	102.76043	4	1
133637	-81.969604	73.835289	3	1
123602	-81.376152	106.92459	4	1
214255	-86.233543	81.617104	3	1
118719	-90.54454	105.56895	4	1
217449	-83.057968	95.222664	4	1
202330	-90.316238	123.56123	4	1
121404	-87.733704	105.2449	4	1
102086	-86.212646	91.297997	4	1
202422	-85.183388	80.508934	3	1
130528	-84.302414	108.55693	4	1
215484	-83.115067	144.81306	4	1
201171	-84.504875	60.449055	2	1
127804	-84.899338	97.490021	4	1
209528	-89.077911	99.656448	4	1
200053	-81.706963	67.675377	3	1
217375	-83.809685	81.811684	3	1
201299	-83.443619	63.786011	2	1
114018	-84.334717	84.425346	3	1
206572	-88.495872	136.92581	4	1
109770	-82.256256	61.293282	2	1
125636	-85.345123	64.974663	2	1
209984	-87.70594	120.62465	4	1
128473	-82.433662	104.21706	4	1
124120	-83.735863	88.618851	4	1
102354	-82.62648	80.362045	3	1
111629	-82.299728	134.64793	4	1
212973	-84.890305	67.078033	2	1
130319	-85.985916	105.77755	4	1
201323	-94.415306	144.59863	4	1
127721	-84.440506	94.034592	4	1
209526	-82.693153	95.195808	4	1
218504	-81.608047	97.36647	4	1
125319	-89.026085	101.55329	4	1
127669	-90.830429	120.51615	4	1
112300	-81.309525	70.113197	3	1
111750	-85.117661	71.534843	3	1
121965	-85.168083	119.47487	4	1
115477	-82.254105	136.79318	4	1
107326	-81.61602	80.653305	3	1
134247	-85.115059	103.43098	4	1
216278	-89.075249	137.20679	4	1
208429	-85.850174	95.016464	4	1
210308	-81.314934	96.388535	4	1
128073	-83.202393	100.88031	4	1
205644	-82.772942	72.869499	3	1
204932	-84.706581	71.908463	3	1
210701	-87.581528	117.29149	4	1
208024	-84.74633	90.189095	4	1
103136	-82.668961	104.25975	4	1
108810	-82.941063	83.838142	3	1
215100	-82.056068	105.73535	4	1
214720	-82.018707	98.62748	4	1
215535	-81.970261	74.165512	3	1
205089	-81.739868	79.09919	3	1
123577	-83.155716	121.65807	4	1
128524	-90.780319	115.64177	4	1
118968	-87.448212	150.51768	4	1
118365	-84.610443	94.872612	4	1
115723	-85.195755	112.42307	4	1
110311	-85.877785	101.84565	4	1
217885	-86.029106	125.09353	4	1
212727	-82.74691	84.71814	3	1
134405	-81.590919	53.87191	2	1
101888	-89.648849	131.05367	4	1
206821	-87.170738	88.748138	4	1
100040	-87.903618	90.470146	4	1
130351	-83.014496	93.116768	4	1
122345	-83.825455	112.66398	4	1
205345	-81.480034	75.36087	3	1
209671	-83.390587	81.984856	3	1
127830	-84.339767	98.738556	4	1
208424	-82.773422	103.00917	4	1
205653	-86.800018	109.45091	4	1
204949	-82.320663	130.38132	4	1
102230	-83.894958	62.31102	2	1
212909	-82.923004	88.130226	4	1
201643	-83.890396	81.629211	3	1
104250	-82.281937	97.959167	4	1
123007	-83.500351	94.740013	4	1
133276	-84.029625	131.30437	4	1
201148	-84.614716	86.355476	4	1
200675	-89.740524	122.34767	4	1
210174	-82.194839	65.498474	2	1
116601	-82.784943	116.27612	4	1
118526	-84.728554	108.33735	4	1
216952	-81.930794	82.499352	3	1
123742	-85.813713	108.40814	4	1
117981	-87.860161	113.1634	4	1
131306	-86.796928	119.68351	4	1
127375	-82.963226	94.81649	4	1
115152	-81.466019	67.290695	2	1
218398	-84.462769	88.44754	4	1
128174	-82.524597	53.202469	2	1
129726	-82.770859	68.477951	3	1
125618	-83.245522	98.947472	4	1
121486	-84.771324	97.051231	4	1
205621	-88.753204	104.14736	4	1
216801	-82.91655	76.963318	3	1
118820	-82.724335	87.469269	4	1
106065	-90.428291	121.25213	4	1
110077	-81.653214	99.698776	4	1
215564	-82.076332	78.596184	3	1
122276	-83.669609	94.078194	4	1
123990	-88.165161	109.3407	4	1
204969	-88.097481	88.182053	4	1
120399	-87.116058	100.27193	4	1
205769	-82.642403	100.32915	4	1
119740	-81.283478	125.27534	4	1
214180	-81.740021	113.12315	4	1
123696	-81.72876	95.287872	4	1
122333	-81.34491	93.720078	4	1
109922	-85.466957	171.8766	4	1
103658	-82.382347	102.34149	4	1
133262	-83.099747	117.35076	4	1
110193	-86.547905	84.634285	3	1
217171	-83.934029	109.47746	4	1
116059	-84.133179	89.147255	4	1
101490	-86.84063	97.421638	4	1
127870	-83.475403	121.84605	4	1
122720	-81.55484	67.240128	2	1
109495	-85.088478	71.579453	3	1
206734	-82.746468	88.091721	4	1
122550	-86.433746	91.266418	4	1
218123	-83.564255	94.698082	4	1
213947	-86.011292	119.78838	4	1
102893	-82.306145	69.036552	3	1
200870	-89.275818	104.9858	4	1
111953	-82.905701	98.985023	4	1
209571	-84.29911	73.564018	3	1
122231	-88.115799	112.34713	4	1
[truncated: 22,091 more rows]
